# Supplementary material for: Exploration on Optimized Control Way of D-Amino Acid for Efficiently Mitigating Membrane Biofouling of Membrane Bioreactor
Source: Membranes (Basel). 2021 Aug 11;11(8):612. doi: 10.3390/membranes11080612 (PMC8401574; doi:10.3390/membranes11080612)
Supplement: Supplementary file 1 [file membranes-11-00612-s001.zip]

Archive with 1 entries (1 files):
- membranes-1311780-supplementary.pdf
